# Supplementary material for: Alterations in Energy Metabolism, Mitochondrial Function and Redox Homeostasis in GK Diabetic Rat Tissues Treated with Aspirin
Source: Life (Basel). 2022 Jan 12;12(1):104. doi: 10.3390/life12010104 (PMC8780217; doi:10.3390/life12010104)
Supplement: Supplementary file 1 [file life-12-00104-s001.zip]

Archive with 2 entries (2 files):
- Supplementary material-Quantitation values- western blots-revised.xlsx
- supplementary material.pdf
